# Supplementary material for: Potential Effects of Indole-3-Lactic Acid, a Metabolite of Human Bifidobacteria, on NGF-Induced Neurite Outgrowth in PC12 Cells
Source: Microorganisms. 2020 Mar 12;8(3):398. doi: 10.3390/microorganisms8030398 (PMC7143819; doi:10.3390/microorganisms8030398)
Supplement: Supplementary file 1 [file microorganisms-08-00398-s001.zip]

Archive with 2 entries (2 files):
- R1_Figure S1.pdf
- R1_Figure S2.pdf
